# Supplementary material for: EBI2 Is Temporarily Upregulated in MO3.13 Oligodendrocytes during Maturation and Regulates Remyelination in the Organotypic Cerebellar Slice Model
Source: Int J Mol Sci. 2021 Apr 21;22(9):4342. doi: 10.3390/ijms22094342 (PMC8122433; doi:10.3390/ijms22094342)
Supplement: Supplementary file 1 [file ijms-22-04342-s001.zip]

Archive with 1 entries (1 files):
- ijms-1147722 supp/ijms-1147722.pptx
